# Supplementary material for: Personalized, autologous neoantigen-specific T cell therapy in metastatic melanoma: a phase 1 trial
Source: Nat Med. 2025 Jan 3;31(3):881–93. doi: 10.1038/s41591-024-03418-4 (PMC11922764; doi:10.1038/s41591-024-03418-4)
Supplement: Supplementary file 4 — Mutant specificity calculations (P values). [file 41591_2024_3418_MOESM4_ESM.xlsx]

## Sheet: Suppl Figure 4_p values
				MT vs WT					MT - 0 vs pep				WT - 0 vs pep
Patient	CD8/CD4	Response	protein change	0.05	0.2	0.8	3.2		0.05	0.2	0.8	3.2	0.05	0.2	0.8	3.2
NAC01	CD8	TNPO3	428:K>I	0.0002	<0.0001	<0.0001	<0.0001	Mutant specific
NAC01	CD8	EP400	3016:A>G	<0.0001	<0.0001	<0.0001	<0.0001	Mutant specific
NAC01	CD8	MRPS30	173:S>F	<0.0001	<0.0001	<0.0001	<0.0001	Mutant selective	<0.0001	<0.0001	<0.0001	<0.0001	0.0035	0.0479	0.1478	0.0001
NAC01	CD8	S100A6	62:R>W	0.6778	0.0049	<0.0001	<0.0001	Mutant specific
NAC01	CD8	LIMA1	401:E>A	0.0934	0.0001	NA	NA	Mutant specific
NAC02	CD8	FAM213A (HLA-A2*01)	183:G>R	0.5583	0.9672	0.7975	0.0254	Mutant specific
NAC03	CD8	GLG1	522:D>E	<0.0001	<0.0001	<0.0001	<0.0001	Mutant specific
NAC03	CD8	PPAN	165:P>L	0.1341	<0.0001	<0.0001	<0.0001	Mutant specific
NAC03	CD8	XIRP1 (11mer)	482:P>S	0.0023	<0.0001	<0.0001	<0.0001	Mutant specific
NAC03	CD8	XIRP1 (8mer)	482:P>S	0.1153	<0.0001	<0.0001	<0.0001	Mutant specific
NAC04	CD8	DYNC2H1	2720:P>S	<0.0001	<0.0001	<0.0001	<0.0001	Mutant selective	<0.0001	<0.0001	<0.0001	<0.0001	0.1009	0.99	0.0005	<0.0001
NAC04	CD8	RNF103	381:P>L	0.5393	<0.0001	<0.0001	<0.0001	Mutant specific
NAC06	CD8	KDM6A	276:S>F	<0.0001	<0.0001	<0.0001	<0.0001	Mutant specific
NAC07	CD8	RBM10	567:P>F	0.9892	<0.0001	<0.0001	<0.0001	Mutant specific
NAC07	CD8	NBEA	348:G>E	0.3731	0.9244	0.0071	<0.0001	Mutant specific
NAC07	CD8	PTPN23	487:S>F	0.9989	0.0053	<0.0001	<0.0001	Mutant specific
NAC01	CD4	PIGT	259:S>F	<0.0001	<0.0001	<0.0001	<0.0001	Mutant specific
NAC01	CD4	TRRAP	577:P>L	0.2424	0.0002	0.003	0.0001	Mutant specific
NAC01	CD4	NARF	150:E>K	0.0896	<0.0001	NA	NA	Mutant specific
NAC01	CD4	NRBP1	165:T>I	0.0006	<0.0001	<0.0001	<0.0001	Mutant specific
NAC01	CD4	CLN6	158:K>Q	0.9988	0.0006	NA	NA	Mutant specific
NAC02	CD4	TRPS1	112:A>V	0.5436	0.8616	<0.0001	<0.0001	Mutant selective	0.0462	0.0044	<0.0001	<0.0001	0.5981	0.0401	0.0012	0.0001
NAC02	CD4	ATP6V1E1	142:P>L	0.6972	0.1201	0.0003	0.0109	Mutant specific
NAC02	CD4	TLR9	489:P>S	0.8145	0.4332	0.007	0.0002	Mutant specific
NAC02	CD4	PLOD1	35:T>I	<0.0001	<0.0001	<0.0001	<0.0001	Mutant specific
NAC02	CD4	DNAH1	1476:L>F	<0.0001	<0.0001	<0.0001	<0.0001	Mutant selective	<0.0001	<0.0001	<0.0001	<0.0001	0.3955	0.9983	0.1062	<0.0001
NAC02	CD4	SPIN1	226:S>L	0.9785	0.0003	<0.0001	<0.0001	Mutant specific
NAC02	CD4	PCBP4	109:P>L	0.1376	0.003	<0.0001	<0.0001	Mutant specific
NAC03	CD4	GANAB	658:E>G	0.0301	0.0004	0.0003	0.0019	Mutant specific
NAC03	CD4	UBE3A	726:V>E	0.0001	<0.0001	<0.0001	<0.0001	Mutant specific
NAC03	CD4	NUP155	83:S>F	0.1469	0.0076	0.0033	<0.0001	Mutant specific
NAC03	CD4	SLC38A1	302:R>Q	0.2294	0.0826	0.001	<0.0001	Mutant specific
NAC04	CD4	ATM	337:R>C	0.0435	0.0043	<0.0001	<0.0001	Mutant specific
NAC04	CD4	FLRT2	241:S>L	0.006	<0.0001	<0.0001	<0.0001	Mutant specific
NAC04	CD4	CLINT1	112:E>K	0.0033	<0.0001	<0.0001	<0.0001	Mutant selective	<0.0001	<0.0001	<0.0001	<0.0001	0.1096	0.0112	0.0091	0.0436
NAC04	CD4	ATP5G3	51:G>S	0.4956	0.0054	0.0027	<0.0001	Mutant selective	0.0144	0.0002	<0.0001	<0.0001	0.3171	0.4656	0.2648	0.0313
NAC04	CD4	SIRT2	113:P>L	0.7792	0.0092	0.2346	0.0004	Mutant specific
NAC04	CD4	STYX	89:D>N	>0.9999	>0.9999	0.9021	0.0002	Mutant specific
NAC04	CD4	LMO7	46:LKE	NA	NA	NA	NA	Mutant specific
NAC06	CD4	ATM	2394:S>L	>0.9999	>0.9999	0.6323	0.0038	Mutant specific
NAC06	CD4	CD96	348:S>L	0.0104	<0.0001	<0.0001	<0.0001	Mutant specific
NAC06	CD4	ALMS1	210:F>V	0.139	0.0063	<0.0001	<0.0001	Mutant specific
NAC07	CD4	EIF3H	359:Q>E	0.5188	0.0417	0.0185	<0.0001	Mutant selective	0.0037	0.0002	<0.0001	<0.0001	0.1053	0.1076	0.0443	0.0002
NAC07	CD4	PCDHGA6	411:D>N	0.6016	0.7932	0.2032	<0.0001	Mutant selective	0.0001	<0.0001	<0.0001	<0.0001	<0.0001	<0.0001	<0.0001	<0.0001
