# Supplementary material for: Personalized, autologous neoantigen-specific T cell therapy in metastatic melanoma: a phase 1 trial
Source: Nat Med. 2025 Jan 3;31(3):881–93. doi: 10.1038/s41591-024-03418-4 (PMC11922764; doi:10.1038/s41591-024-03418-4)
Supplement: Supplementary file 6 — List of antibody clones and flow cytometry panels. [file 41591_2024_3418_MOESM6_ESM.xlsx]

## Sheet: Overview
Panel Description	Figure(s) where this panel was used
Peripheral Class I tetramer panel	Figure 3B, 3C left panel Figure 4C
Peripheral Class II tetramer panel	Figure 3C right panel
Peripheral recall panel	Figure 4A
Peripheral Class I phenotypic panel	Figure 4C, 4D top panel Supplementary Figure 7 top panel
Peripheral Class II phenotypic panel	Figure 4D bottom panel Supplementary Figure 7 bottom panel
Drug product cellular subset characterization panel	Extended Figure 1C
Drug product Class I tetramer panel	Figure 3B, 3C left panel Extended Figure 2D Supplementary Figure 2, 8
Drug product recall panel	Figure 3C right panel, 3D-3E; 3H Supplementary Figure 3, 4
Drug product cytotoxicity assay panel	Figure 3F
Drug product sequencing sort panel	Figure 5C Extended Figures 2B-D, 3, 5 Supplementary Figures 5, 6
Drug product TCR avidity QC panel	Extended Figure 5

## Sheet: List of antibody clones
Marker	Fluorophore	Clone	Vendor	Catalog #	Dilution (1: _____)	Validation Method*
LIVE/DEAD fixable stain	Near-IR	N/A	Thermo Fisher	L34976	500, Peripheral Class I phenotype and DP panels 1000 - Peripheral Class I and II tetramer, recall and Class II phenotype panels	Flow cytometry
CD1c	BUV395	F10/21 A3	BD	742751	20	Flow cytometry
CD3	BUV805	SK7	BD	612894	25 - Peripheral Class I and II tetramer and Class I phenotypic and DP cytotoxicity assay panels 50 - Peripheral recall and Class II phenotypic panels	Flow cytometry
CD3	FITC	HIT3a	Biolegend	300306	40	Flow cytometry
CD3	AF700	SK7	Biolegend	344821	20	Flow cytometry
CD3	BUV805	SK7	BD	612893	25	Flow cytometry
CD3	BV785	SK7	Biolegend	344842	33.33 - DP TCR avidity QC panel 40 - DP sequencing sort panel	Flow cytometry
CD4	FITC	SK3, SK4	BD	347413	50	Flow cytometry
CD4	AF700	SK3	BD	566318	25	Flow cytometry
CD4	BUV395	SK3	BD	563550	50	Flow cytometry
CD4	PE Cy7	RPA-T4	Biolegend	300511	20	Flow cytometry
CD4	BV711	SK3	Biolegend	344648	25	Flow cytometry
CD4	BV785	SK3	BioLegend	344642	80	Flow cytometry
CD8	BUV395	RPA-T8	BD	563795	50	Flow cytometry
CD8	AF700	SK1	Biolegend	344724	25	Flow cytometry
CD8	BUV496	SK1	BD	741199	25	Flow cytometry
CD8	PE Cy5	HIT8a	BD	555636	16.67	Flow cytometry
CD8	BUV805	SK1	BD	612889	20 - DP recall and TCR avidity QC panels 40 - DP cellular subset charact. panel	Flow cytometry
CD11b	AF700	ICRF44	BioLegend	301356	20	Flow cytometry
CD11b isotype	AF700	Mouse IgG1, K	Biolegend	400143	20	Flow cytometry
CD11c	BV510	B-Ly6	BD	563026	100	Flow cytometry
CD11c isotype	BV510	Mouse IgG1, K	BD	562946	100	Flow cytometry
CD14	APC Cy7	MϕP9	BD	557831	50 - Peripheral Class I tetramer panel 100 - Peripheral Class II phenotypic panel	Flow cytometry
CD14	BUV395	MϕP9	BD	563562	40	Flow cytometry
CD14	BV421	M5E2	BD	565283	20	Flow cytometry
CD14	FITC	MϕP9	BD	340682	50	Flow cytometry
CD16	APC Cy7	3G8	BD	557758	50 - Peripheral Class I tetramer panel 100 - Peripheral Class II phenotypic panel	Flow cytometry
CD16	BUV395	3G8	BD	563784	40	Flow cytometry
CD16	BV650	3G8	BioLegend	302042	40	Flow cytometry
CD16	FITC	NKP15	BD	340704	50	Flow cytometry
CD19	APC Cy7	SJ25C1	BD	560177	50 - Peripheral Class I tetramer and recall panels 100 - Peripheral Class II phenotypic panel	Flow cytometry
CD19	BUV496	SJ25C1	BD	612938	20 - DP cellular subset charact. panel 50 - Peripheral Class I tetramer panel	Flow cytometry
CD19	BUV395	SJ25C1	BD	563551	40	Flow cytometry
CD19	FITC	4G7, NKP15	BD	340864, 340704	50	Flow cytometry
CD26	APC	BA5b	Biolegend	302710	50	Flow cytometry
CD27	BV605	L128	BD	562656	50	Flow cytometry
CD45RO	BUV615	UCHL1	BD	751167	200 - Peripheral Class II phenotypic panel 250 - Peripheral Class I phenotypic panel 500 - Peripheral recall panel	Flow cytometry
CD45RA	R718	HI100	BD	567073	200 - Peripheral Class II phenotypic panel 250 - Peripheral Class I phenotypic panel 500 - Peripheral recall panel	Flow cytometry
CD56	PE Cy5	HCD56	Biolegend	318308	50	Flow cytometry
CD56	PE-CF594	NCAM 16.2	BD	564849	80	Flow cytometry
CD69	PE Cy7	FN50	BD	557745	25 - Peripheral Class I phenotypic panel 50 - Peripheral Class II phenotypic and recall panels	Flow cytometry
CD107a	BV786	H4A3	BD	563869	25 - DP cytotoxicity assay panel 50 - Peripheral recall panel 100 - DP recall panel	Flow cytometry
CD123	BV605	7G3	BD	564197	20	Flow cytometry
CD141	BV711	1A4	BD	563155	80	Flow cytometry
CD303	PE Cy7	201A	BioLegend	354214	10	Flow cytometry
HLA-DR	BUV496	G46-6	BD	749866	50	Flow cytometry
HLA-DR	BV711	G46-6	BD	563696	25	Flow cytometry
41BB	BV650	4B4-1	BD	564092	50	Flow cytometry
41BB	PE Cy5	4B4-1	BD	551137	25 - Peripheral Class I phenotypic panel 50 - Peripheral Class II phenotypic panel	Flow cytometry
41BB	PE/Dazzle 594	4B4-1	Biolegend	309826	20	Flow cytometry
ICOS	BV421	DX29	BD	562901	25 - Peripheral Class I phenotypic panel 50 - Peripheral Class II phenotypic and recall panel	Flow cytometry
PD1	eFluor610	eBioJ105	Thermo Fisher	61-2799-42	25 - Peripheral Class I phenotypic panel 50 - Peripheral recall panel	Flow cytometry
PD1	BV650	EH12.1	BD	564104	50	Flow cytometry
TIM3	BV480	7D3	BD	746771	25 - Peripheral Class I phenotypic panel 50 - Peripheral Class II phenotypic and recall panels	Flow cytometry
LAG3	BV786	T47-530	BD	744727	25 - Peripheral Class I phenotypic panel 50 - Peripheral Class II phenotypic panel	Flow cytometry
CCR7	FITC	G043H7	Biolegend	353216	25	Flow cytometry
CCR7	PE Cy5	G043H7	Biolegend	353272	25	Flow cytometry
IFNγ	PE	4S.B3	Thermo Fisher	12-7319-42	50	Flow cytometry
IFNγ	APC	B27	BD	554702	40	Flow cytometry
TNFα	BV711	4B4-1, MAb11	Biolegend	309826, 502940	40	Flow cytometry
IL-2	BV605	MQ1-17H12	Biolegend	500332	20 - DP recall panel 80 - Peripheral recall panel	Flow cytometry
TCR γδ	PE	B3	BioLegend	331308	20	Flow cytometry
Caspase-3	AF647	C92-605	BD	560626	40	Flow cytometry
Clec9A	AF647	3A4	BD	564267	20	Flow cytometry
anti-mouse TCR β chain	PE	H57-597	Biolegend	109208	33.33	Flow cytometry
Streptavidin	PE	N/A	Agilent	PJRS25-1	0.5 ul/monomer - Peripheral Class II tetramer and phenotype panels 1.0 ul/monomer - Peripheral Class I tetramer and phenotype and DP Class I tetramer, recall and sequencing sort panels	N/A
Streptavidin	BV421	N/A	Biolegend	405225	1.0 ul/monomer	Flow cytometry, Immunocytochemistry, Immunohistochemistry
Streptavidin	BV605	N/A	Biolegend	405229	3.0 ul/monomer	Flow cytometry
Streptavidin	BV650	N/A	Biolegend	405232	2.5 ul/monomer	Flow cytometry
Streptavidin	BUV395	N/A	BD	564176	3.5 ul/monomer	Flow cytometry
Streptavidin	APC	N/A	Agilent	PJ27S	0.5 ul/monomer	N/A
Streptavidin	PE-CF594	N/A	BD	562284	0.25 ul/monomer	Flow cytometry
Streptavidin	BV711	N/A	Biolegend	405241	1.0 ul/monomer - Peripheral Class II tetramer panel 3.5 ul/monomer - DP Class I tetramer and recall panels	Flow cytometry
TagIT Violet	BV421	N/A	Biolegend	425101	5.00 uM, 0.83 uM, 0.14 uM	Flow cytometry
CFSE	FITC	N/A	Thermo Fisher	C34554	1.25 uM, 0.21 uM, 0.04 uM	Flow cytometry
CD7	N/A	CD7-6B7	Biolegend	343127	100	Proteogenomics
CD25	N/A	BC96	Biolegend	302649	100	Proteogenomics
CD279 (PD-1)	N/A	EH12.2H7	Biolegend	329963	100	Proteogenomics
TIGIT (VSTM3)	N/A	A15153G	Biolegend	372729	100	Proteogenomics
CD103 (Integrin αE)	N/A	Ber-ACT8	Biolegend	350233	166.67	Proteogenomics
KLRG1 (MAFA)	N/A	2F1	Biolegend	138433	40	Flow cytometry
CD107a (LAMP-1)	N/A	H4A3	Biolegend	328649	50	Proteogenomics
CD366 (Tim-3)	N/A	F38-2E2	Biolegend	345049	25	Proteogenomics
CD39	N/A	A1	Biolegend	328237	800	Proteogenomics
CD244 (2B4)	N/A	C1.7	Biolegend	329529	40	Proteogenomics
CD137 (4-1BB)	N/A	4B4-1	Biolegend	309839	25	Proteogenomics
CD2	N/A	TS1/8	Biolegend	309231	160	Proteogenomics
CD127 (IL-7Rα)	N/A	A019D5	Biolegend	351356	40	Proteogenomics
CD26	N/A	BA5b	Biolegend	302722	12.5	Proteogenomics
CD223 (LAG-3)	N/A	11C3C65	Biolegend	369335	25	Proteogenomics
CD197 (CCR7)	N/A	G043H7	Biolegend	353251	62.5	Proteogenomics
CD69	N/A	FN50	Biolegend	310951	62.5	Proteogenomics
CD45RA	N/A	HI100	Biolegend	304163	62.5	Proteogenomics
CD62L	N/A	DREG-56	Biolegend	304851	62.5	Proteogenomics
CD278 (ICOS)	N/A	C398.4A	Biolegend	313553	62.5	Proteogenomics
CD45RO	N/A	UCHL1	Biolegend	304259	76.92	Proteogenomics
CD29	N/A	TS2/16	Biolegend	303029	76.92	Proteogenomics
Unless stated differently, all antibodies are against human.
*Validation performed by manufacturer as stated under product description

## Sheet: Peripheral Class I tetramer
Marker	Fluorophore	Clone	Vendor	Catalog #	Dilution (1: _____)
LIVE/DEAD fixable stain	Near-IR	N/A	Thermo Fisher	L34976	500
CD3	BUV805	SK7	BD	612894	25
CD8	AF700	SK1	Biolegend	344724	25
CD4	FITC	SK3	BD	347413	50
CD19	BUV496	SJ25C1	BD	612938	50
CD56	PE Cy5	HCD56	Biolegend	318308	50
CD14	APC Cy7	MP9	BD	557831	50
CD16	APC Cy7	3G8	BD	557758	50
Streptavidin	PE	N/A	Agilent	PJRS25-1	1.0 ul/monomer
Streptavidin	BV421	N/A	Biolegend	405225	1.0 ul/monomer
Streptavidin	BV605	N/A	Biolegend	405229	3.0 ul/monomer
Streptavidin	BV650	N/A	Biolegend	405232	2.5 ul/monomer
Streptavidin	BUV395	N/A	BD	564176	3.5 ul/monomer

## Sheet: Peripheral Class II tetramer
Marker	Fluorophore	Clone	Vendor	Catalog #	Dilution (1: _____)
LIVE/DEAD fixable stain	Near-IR	N/A	Thermo Fisher	L34976	1000
CD3	BUV805	SK7	BD	612894	25
CD8	BUV496	SK1	BD	741199	25
CD4	AF700	SK3	BD	566318	25
Streptavidin	PE	N/A	Agilent	PJRS25-1	0.5 ul/monomer
Streptavidin	APC	N/A	Agilent	PJ27S	0.5 ul/monomer
Streptavidin	PE-CF594	N/A	BD	562284	0.25 ul/monomer
Streptavidin	BV711	N/A	Biolegend	405241	1.0 ul/monomer

## Sheet: Peripheral recall
Marker	Fluorophore	Clone	Vendor	Catalog #	Dilution (1: _____)
LIVE/DEAD FIXABLE STAIN	Near-IR	N/A	Thermo Fisher	L34976	1000
CD107a	BV786	H4A3	BD	563869	50
CD3	BUV805	SK7	BD	612894	50
CD4	FITC	SK3	BD	347413	50
CD8	BUV395	RPA-T8	BD	563795	50
CD19	APC Cy7	SJ25C1	BD	560177	50
HLA-DR	BUV496	G46-6	BD	749866	50
41BB	BV650	4B4-1	BD	564092	50
ICOS	BV421	DX29	BD	562901	50
PD1	eFluor610	eBioJ105	Thermo Fisher	61-2799-42	50
CD26	APC	BA5b	Biolegend	302710	50
CD69	PE Cy7	FN50	BD	557745	50
TIM3	BV480	7D3	BD	746771	50
CD45RO	BUV615	UCHL1	BD	751167	500
CD45RA	R718	HI100	BD	567073	500
CCR7	PE Cy5	G043H7	Biolegend	353272	25
IFNγ	PE	4S.B3	Thermo Fisher	12-7319-42	50
TNFα	BV711	4B4-1	Biolegend	309826	40
IL-2	BV605	MQ1-17H12	Biolegend	500332	80

## Sheet: Peripheral Class I phenotypic
Marker	Fluorophore	Clone	Vendor	Catalog #	Dilution (1: _____)
LIVE/DEAD fixable stain	Near-IR	N/A	Thermo Fisher	L34976	500
CD3	BUV805	SK7	BD	612894	25
CD8	AF700	SK1	Biolegend	344724	25
CCR7	FITC	G043H7	Biolegend	353216	25
PD1	eFluor610	eBioJ105	Life	61-2799-42	25
CD45RO	BUV615	UCHL1	BD	751167	250
CD45RA	R718	HI100	BD	567073	250
TIM3	BV480	7D3	BD	746771	25
LAG3	BV786	T47-530	BD	744727	25
41BB	PE Cy5	4B4-1	BD	551137	25
CD69	PE Cy7	FN50	BD	557745	25
ICOS	BV421	DX29	BD	562901	25
CD26	APC	BA5b	Biolegend	302710	25
HLA-DR	BV711	G46-6	BD	563696	25
Streptavidin	PE	N/A	Agilent	PJRS25-1	1.0 ul/monomer
Streptavidin	BV650	N/A	Biolegend	405232	2.5 ul/monomer
Streptavidin	BUV395	N/A	BD	564176	3.5 ul/monomer

## Sheet: Peripheral Class II phenotypic
Marker	Fluorophore	Clone	Vendor	Catalog #	Dilution (1: _____)
LIVE/DEAD fixable stain	Near-IR	N/A	Thermo Fisher	L34976	1000
CCR7	FITC	G043H7	Biolegend	353216	25
CD14	APC Cy7	MϕP9	BD	557831	100
CD16	APC Cy7	3G8	BD	557758	100
CD19	APC Cy7	SJ25C1	BD	560177	100
CD3	BUV805	SK7	BD	612894	50
CD4	BUV395	SK3	BD	563550	50
CD45RO	BUV615	UCHL1	BD	751167	200
CD45RA	R718	HI100	BD	567073	200
CD27	BV605	L128	BD	562656	50
HLA-DR	BUV496	G46-6	BD	749866	50
ICOS	BV421	DX29	BD	562901	50
PD1	BV650	EH12.1	BD	564104	50
TIM3	BV480	7D3	BD	746771	50
LAG3	BV786	T47-530	BD	744727	50
41BB	PE Cy5	4B4-1	BD	551137	50
CD69	PE Cy7	FN50	BD	557745	50
Streptavidin	PE	N/A	Agilent	PJRS25-1	0.5 ul/monomer
Streptavidin	APC	N/A	Agilent	PJ27S	0.5 ul/monomer
Streptavidin	PE-CF594	N/A	BD	562284	0.25 ul/monomer

## Sheet: DP cellular subset charact.
Marker	Fluorophore	Clone	Vendor	Catalog #	Dilution (1: _____)
LIVE/DEAD fixable stain	Near-IR	N/A	Thermo Fisher	L34976	500
CD3	FITC	HIT3a	Biolegend	300306	40
CD14	BV421	M5E2	BD	565283	20
CD11c	BV510	B-Ly6	BD	563026	100
CD123	BV605	7G3	BD	564197	20
CD16	BV650	3G8	BioLegend	302042	40
CD141	BV711	1A4	BD	563155	80
CD4	BV785	SK3	BioLegend	344642	80
TCR γδ	PE	B3	BioLegend	331308	20
CD56	PE-CF594	NCAM 16.2	BD	564849	80
CD303	PE Cy7	201A	BioLegend	354214	10
Clec9A	AF647	3A4	BD	564267	20
CD11b	AF700	ICRF44	BioLegend	301356	20
CD1c	BUV395	F10/21 A3	BD	742751	20
CD19	BUV496	SJ25C1	BD	612938	20
CD8	BUV805	SK1	BD	612889	40
CD11c isotype	BV510	Mouse IgG1, K	BD	562946	100
CD11b isotype	AF700	Mouse IgG1, K	Biolegend	400143	20

## Sheet: DP Class I tetramer
Marker	Fluorophore	Clone	Vendor	Catalog #	Dilution (1: _____)
LIVE/DEAD fixable stain	Near-IR	N/A	Thermo Fisher	L34976	500
CD8	AF700	SK1	Biolegend	344724	25
CD4	FITC	SK3, SK4	BD	347413	50
CD14	FITC	MϕP9	BD	340682	50
CD16	FITC	NKP15	BD	340704	50
CD19	FITC	4G7	BD	340864	50
Streptavidin	PE	N/A	Biolegend	405203	1.0 ul/monomer
Streptavidin	BV421	N/A	Biolegend	405225	1.0 ul/monomer
Streptavidin	BV650	N/A	Biolegend	405232	2.5 ul/monomer
Streptavidin	BV605	N/A	Biolegend	405229	3.0 ul/monomer
Streptavidin	BV711	N/A	Biolegend	405241	3.5 ul/monomer
Streptavidin	BUV395	N/A	Biolegend	564176	3.5 ul/monomer

## Sheet: DP recall
Marker	Fluorophore	Clone	Vendor	Catalog #	Dilution (1: _____)
LIVE/DEAD fixable stain	Near-IR	N/A	Thermo Fisher	L34976	500
TagIT Violet	BV421	N/A	Biolegend	425101	5.00 uM, 0.83 uM, 0.14 uM
CFSE	FITC	N/A	Thermo Fisher	C34554	1.25 uM, 0.21 uM, 0.04 uM
CD19	BUV395	SJ25C1	BD	563551	40
CD16	BUV395	3G8	BD	563784	40
CD14	BUV395	MϕP9	BD	563562	40
CD3	AF700	SK7	Biolegend	344821	20
CD4	PE Cy7	RPA-T4	Biolegend	300511	20
CD8	BUV805	SK1	BD	612889	20
41BB	PE/Dazzle 594	4B4-1	Biolegend	309826	20
CD107a	BV786	H4A3	BD	563869	100
TNFα	BV711	MAb11	Biolegend	502940	40
IFNγ	APC	B27	BD	554702	40
IL-2	BV605	MQ1-17H12	Biolegend	500331	20
Streptavidin	PE	N/A	Biolegend	405203	1.0 ul/monomer
Streptavidin	BV421	N/A	Biolegend	405225	1.0 ul/monomer
Streptavidin	BV650	N/A	Biolegend	405232	2.5 ul/monomer
Streptavidin	BV605	N/A	Biolegend	405229	3.0 ul/monomer
Streptavidin	BV711	N/A	Biolegend	405241	3.5 ul/monomer
Streptavidin	BUV395	N/A	Biolegend	564176	3.5 ul/monomer

[truncated: 3 more sheets: DP cytotoxicity assay, DP sequencing sort, DP TCR avidity QC]
